# Supplementary material for: Escape room design in training crew resource management in acute care: a scoping review
Source: BMC Med Educ. 2024 Jul 30;24:819. doi: 10.1186/s12909-024-05753-z (PMC11290095; doi:10.1186/s12909-024-05753-z)
Supplement: Supplementary file 2 — Supplementary Material 2: Data extraction form. The full data extraction form (Table 1), including all data and data-items that were extracted (data-items are headings of the different columns). Calculated MERSQI score (Table 2). [file 12909_2024_5753_MOESM2_ESM.xlsx]

## Sheet: data
Category				Subjects and setting					Educational and escape room design aspects																		Evaluation of effectiveness							Other
Variable	Title	author + year	Country	Number of subjects	Specialty	healthcare professionals	Experience(yrs)	interprofessional (yes/no)	Learning goals	Learning goals: skills/knowledge, teamwork, both	Pedagogical theory/Learning theory	CRM/Teamwork model	Interdependence	Embodiment (immersion)	Design team experience/training	Training curriculum: duration/preparation/other teaching methods	Puzzle organization	Alignment with teamwork learning goals	Design process + testing (prototyping)	Briefing	Debriefing structure	Guidance by facilitator/moderator during escape room	Team size	Time to escape (min)	Training time (hr)	Theme (medical vs non-medical)	Outcomes measured	Outcome method	Response rate	Timing	Outcomes (effect-size)	Kirkpatrick level of evaluation	remarks	Investment in time	Investment in money
	A Didactic Escape Game for Emergency Medicine Aimed at Learning to Work as a Team and Making Diagnoses: Methodology for Game Development	Abensur Vuillaume 2021	France	N/A	Emergency Medicine	Medical residents, junior physicians, nurses, assistant nurses, and paramedics	N/A	yes	pedagogical objectives: develop communication within the team and to accompany the learners in a diagnostic reasoning within a complex situation. Group objectives: analyzing the diagnostic process at the medical and paramedical level; (2) analyzing the elements reported by third parties in a clinical situation (eg, firefighters or family members); (3) building a sense of observation; and (4) deve…	both	Not mentioned	Not mentioned. Aimed at improving communication	not mentioned	briefing video. Introduction by facilitator. Facilitator present in room	a team of 4 people who all had in common a wealth of experience as players and creators of gaming content. The group was coordinated by 1 emergency physician who also had experience in medical education. The game design group consisted of a game designer/nurse anesthetist and a player (non–health professional). The educational/scientific group consisted of 2 emergency medicine physicians	N/A	Linear	combine the educational objectives of gameplay with its interactive elements	a multidisciplinary team of 5 experts in gaming and gamification. Use of 6-step approach: 1. Build a team 2. Choose educational objectives 3. Gamify (switching from objectives to scenario and combine educational objectives of gameplay with its interactive elements. 4. Find human and material resources. 5. Create the briefing and debriefing phases. 6. Test the game: complete game test by 2 teams o…	Video	Written guideline. By facilitator. First: group’s opinion on their communication. Second: highlight with the group the strengths and weaknesses of their communication. Third: encouraging players to talk about similar real-life experiences they may have had	present in room. Intervenes at time points and is needed to give additional information	not mentioned	30	not mentioned	Medical: mass casualty in hostage situation	N/A	N/A	N/A	N/A	N/A	N/A		not mentioned	not mentioned
	Escape the OR	Borck 2022	USA	57	Operating room	perioperative nurses, surgical technicians, anesthesia providers, anesthesia technicians, and surgeons	unknown	yes	For interprofessional teams to work together during simulated emergencies. Skills-based learning goals: (1) basic life support (BLS) and defibrillation skills. (2) locate commonly used code cart supplies and medications. (3) locate and assemble supplies for videolaryngoscopy	both	not mentioned	Not mentioned. Aimed at improving teamwork	not mentioned	use of items also used in regular care (syringes, medication, defibrillator pads, videolaryngoscope, etc). Setting in simulation center, to eliminate distraction from work environment	not mentioned. workgroup consisting of OR managers, a clinical nurse specialist, and anesthesia and simulation program staff	none	not mentioned	Not mentioned	workgroup identified learning objectives with stake holders. skills-based learning outcomes were identified for each escape room. Moderator document (manual) was constructed during puzzle and clue creation	Scenario given (method not mentioned)	not mentioned whether there is a debrief	support the learners ability to escape in the alloted time.	not mentioned	not mentioned	not mentioned	Medical: advanced life support	key learning experiences identified by participants	short survey	100%	post-training and 1yr later	43,5% identified teamwork as keyfactor. 98% good teaching tool for team engagement.	reaction	exact survey questions not mentioned	not mentioned	not mentioned
	Using an Escape Room Modality to Teach Mock Code Essentials	Daniel 2021	USA	66	not mentioned (nurse residency program)	nurses	novice	no	For the whole program: Process and prioritize crucial information; Identify individual strengths in problem solving; Communicate effectively among team members; Perform proficient clinical skills; and Manage time effectively. The expected outcomes are: Make appropriate clinical decisions; Divide the workload among team members; Share the same mental model among all team members; Resuscitate the p…	both	Not mentioned	not mentioned	not mentioned	not mentioned	not mentioned. Development of checklists by simulation education manager with master degree in nursing. Evaluation form created by PhD level psychometrician and was approved by expert panel of a master’s-level nurse and two simulation education leaders with doctorates in nursing practice	Advanced Life Support simulation before and after the escape room	Linear	Not mentioned	piloted with novice nurses	10-min in classroom setting	Promoting Excellence and Reflective Learning in Simulation debriefing tool and the Plus/Delta/Gamma framework	Silent in corner. Can be asked for additional clue	Av 8	60	2	Medical: advanced life support	Including: use effective communication skills, use teamwork, exercise leadership skills	evaluation form with 5-point Likert scale questions.	71%	post-training	>94% answered positively	reaction (1)	Development of checklists by simulation education manager with master degree in nursing. Evaluation form created by PhD_x0002_level psychometrician and was approved by expert panel of a master’s-level nurse and two simulation education leaders with doctorates in nursing practice. Learning was assessed using on knowledge and skills, but not teamwork items. These were only scored in the survey	not mentioned	not mentioned
	Emergency and critical care professionals’ opinion on escape room as a health sciences evaluation game	Gomez-Urquiza 2022	Spain	50	critical care and emergency medicine	nurses and physicians	not mentioned	yes	not mentioned	both	Not mentioned	not mentioned	not mentioned (comlex puzzle scheme)	not mentioned	not mentioned	only escape room	Complex	not mentioned	not mentioned	not mentioned	not mentioned whether there is a debrief	providing a clue after 10minutes, and another one after 20minutes	5	30	not mentioned	medical: CPR manikin and ECG's	(1) good game for developing teamwork; (2) good game to train reaction and thinking under pressure	self-administered ad-hoc questionnaire, with 5-point Likert scale questions.	100%	post-training	Mean 4,86(0,58); mean 4,9 (0,6)	reaction		not mentioned	not mentioned
	Escape the Room: Innovative Approaches to Interprofessional Education	Kutzin 2019	USA	10	Varied	Nurses	not mentioned	yes	(1) Identify the importance of teamwork and communication among health care teams. (2) Describe the methods through which teams form and how leaders emerge. (3) Identify communication barriers that prevent effective teamwork.	teamwork	Interdisciplinary game theory / edutainment	TeamSTEPPS	not mentioned (path based puzzles)	not mentioned	not mentioned	part of graduate education classes as a part of a graduate nursing degree to become nurse practitioners	Path-based	not mentioned	not mentioned	introduction to concept of escape room	guided debrief by facilitator with calling attention to specific instances of team dynamics, team cohesion, team forming, leadership development, and communication tactics. Mentioning of TeamSTEPPS moments and relating to clinical scenarios	not mentioned	10	45	not mentioned	medical and non-medical: patient room with incident. Purpose: no previous clinical knowledge required	(1) escape room allowed the participants to work as a team. (2) escape room required the participants to communicate effectively. (3) professional healthcare providers would benefit from attending an escape room event. (4) What is the one thing that you learned from participating	Survey with questions on a 4-point Likert scale. Open ended question	not mentioned	post-training	Q1-3: average 3.7. Q4: focused on the importance of teamwork and communication to successfully complete challenging events and the importance of organization in team dynamics	reaction		not mentioned	not mentioned
	Escape the Trauma Room	Podlog 2020	USA	30	Emergency Medicine	medical students, junior and senior residents	not mentioned	no	Teach core EM content and procedural aptitude. Creating an engaging team building activity	both	Not mentioned	not mentioned	not mentioned (path based puzzles)	not mentioned	not mentioned	After one week a didactic summary of the topics	Path-based	not mentioned	activity was piloted to ensure all groups had sufficient time to escape	briefed on the activity outside the “locked” trauma room	Answers and a brief explanation to each puzzle	available to provide subtle clues if the learners were stuck on a topic for an extended period of time	10	60	not mentioned	Medical: toxicology, airway and ventilator management. ECG interpretation	Specific survey not mentioned	Survey based on a 1 to 5 Likert scale	0.87	post-training	82% rated escape room as highly educational	reaction		not mentioned	not mentioned
	Priming healthcare students on the importance of non-technical skills in healthcare: How to set up a medical escape room game experience	Rosenkrantz 2019	Denmark	29	not mentioned (Emergency Medical Services Congress)	yes	not mentioned	not mentioned	to apply NTS in a complex team-based situation	teamwork	Edutainment	Anaesthesiologists’ Non-Technical Skills in Denmark (ANTSdk)	not mentioned	darkening room, using props	not mentioned	only escape room	Linear	not mentioned	28-page manual incl. instructions, room setup, briefing, hints and briefing instructions. Iterative development with pilot testing and refinements of individual elements.	short explanation by facilitator and then video	not done	hints provided in manual, including timing to give them	5	45	not mentioned	Medical: acute care (ABCDE) and triage	(1) I enjoyed participating in the medical mystery (2) using room to train non-technical skills was motivating.	Web-based questionnaire with questions on a 7-point Likert scale,	62% (n=18)	1 month post-training	(1) completely agree 94,4/agree 5,6%/ (2) completely agree 61,1%/agree 22,2%/ slightly agree 11,1%/ neither agree nor disagree 5,6%. Open ended: top NTS used: Gathering information 31%; exchanging information 31%; choosing, communicating, and implementing decisions 15%; prioritizing 15%; recognizing and understanding contexts 8%. Video rating experts: Gathering information 50%; exchanging informa…	reaction		not mentioned	Material: €470
	Escape the Simulation Room	Sanders 2020	USA	17	Emergency Medicine	yes, not specified which	not mentioned	not mentioned	to promote teamwork and communication	teamwork	Edutainment	TeamSTEPPS	presenting multiple puzzles at once	entertaining theme or story. The scene opened with an abandoned simulation room, complete with a television playing static, lights dimmed, and creepy music	not mentioned	Part of Pediatric Emergency Medicine (PEM) Games: annual competition between PEM faculty and fellows	Open/linear	multiple puzzles could be done at once, so teams needed to communicate	not mentioned	Facilitator (game manager) introduced the scenario, explained the rules, and maintained a safe environment	walk-through of the room with review of puzzles and opportunity to ask questions about the room/puzzles. Next a more formal debriefing to review TeamSTEPPS® concepts and any critical medical information that was trying to be reinforced. Then a review of partially solved clues and a discussion how improved communication between team members could help solve the puzzles is conducted. Finally, trans…	Facilitator stayed in the room with the participants to provide any clues that were needed or requested	not mentioned	20	not mentioned	medical	not specified	informal verbal group evaluation. Observation by coordinator	N/A	post-training	reviewed positively by all participants. Each group requested for additional escape room activities in the future. Observation: several of the more senior participants were more passive during the escape room, while junior participants had the opportunity to espouse leadership qualities and have a stronger voice than would be normally expected. Teams comprised of older participants tended to move…	reaction		not mentioned	not mentioned
Students	Evaluation of a Postpartum Hemorrhage Escape Room: A Multisite Study	Holland 2023	USA	85	Obstetrics	junior-level and senior-level maternity students	N/A	no	highlight the importance of communication and collaboration in emergency patient scenarios such as PPH (postpartum hemorrhage)	both	not mentioned	not mentioned	not mentioned	not mentioned	not mentioned	maternity nursing course. Obligatory part of the course at the end of a semester	Linear	following Healthcare Simulation Standards of Best Practice in Simulation Design	Designed following the Healthcare Simulation Standards of Best Practice in Simulation Design. Expert faculty worked with a nursing simulationist to design the escape room. First design tested by design team. Then piloted and tested in two phases. First instructor observations and student feedback led to modifications. The second phase of the pilot test occurred in a maternity nursing course. Modi…	Structured outline to provide clear expectations about the experience including introductions, expectations, schedule of events, and logistics. Facilitators established psychologically safe learning environment, and reviewed with participants that they could leave the room at any time and the door would not be locked. Roles and expectations were discussed, including the ability to ask the room mo…	Debriefing with Good Judgment Model. The researchers promoted reflective thinking using debriefing and guided-reflection strategies based on a semi-structured interview guide. Debriefing was also used as focus group	No contribution other than providing clues when requested by group. One free clue was allowed, any clue after that added an additional minute to the final escape room time	4-5	not mentioned	not mentioned	medical: post-partum hemorrhage	(1)I feel the escape room activity was an effective team building activity. (2) The escape room increased my ability to communicate effectively with peers during stressful situations. (3) Open ended: what are some lessons you learned by participating in the escape room and debriefing session?; please share additional comments. (4) focus group: qualitative analysis using Colaizzi's method of analy…	survey: 8 5-point Likert scale questions and 3 open ended question. Audiotaped focus group (also debrief).	99% (n=84)	post-training	(1) strongly agree 84%, Agree 16%; (2) strongly agree 83%, agree 14%, neutral 1%, disagree 1%. (3/4) Qualitative analysis (open ended questions and focus group identified 6 themes: 1. it was fun (Participants’ most common reaction to the escape room was that it was an enjoyable and fun learning activity), 2. no I in team (Participants readily identified the need for teamwork to be successful in c…	reaction (1) and learning (2a)	design in line with Healthcare Simulation Standards of Best Practice in Simulation Design	several months to develop the escape room, secure items, pilot test, and refine the escape room activity	not mentioned
	Shocking Escape: A Cardiac Escape Room for Undergraduate Nursing Students	Morrell 2021	USA	N/A	varied	undergraduate nursing students	N/A	no	to engage students in learning, help students identify areas of weakness, and build collaborative interaction with classmates	both	not mentioned	not mentioned	not mentioned	mock hospital environment in a traditional classroom.	not mentioned	game content is taught in the critical-care portion of the course, using lectures, activities, case studies, videos, assigned readings, and a chest pain simulation	Linear	not mentioned	Implemented, with game changes after feedback. Then pilot tested with further improvement	video trailer and they are read the scenario and game rules	guided debriefing to discuss experiences allowing them time to reflect on their learning. The debriefing questions relate to the game tasks, teamwork behaviors, communication practices, experiences of providing feedback, and perceptions about help-seeking, thus addressing both content and soft skills.	faculty member remains in the room to track progress and assist as needed. Groups have the use of four helps, including nurse assistance, physician input, and use of the pharmacy or medical library resources	4-5	60	1,75	Medical: cardiovacular							assesment done in 2 other studies: https://journals.healio.com/doi/epdf/10.3928/01484834-20200122-11 (escape the generational gap: only abstract access). Morrell soft (included in full text screen)	set up time 20hr for group of 68. room set up 45min	$50 per team and $20 per additional box
	Priming healthcare students on the importance of non-technical skills in healthcare: How to set up a medical escape room game experience	Rosenkrantz 2019	Denmark	47		students	N/A	N/A	to apply NTS in a complex team-based situation	teamwork	Edutainment	Anaesthesiologists’ Non-Technical Skills in Denmark (ANTSdk)	not mentioned	darkening room, using props	not mentioned	only escape room	Linear	not mentioned	Iterative development with pilot testing and refinements of individual elements.	short explanation by facilitator and then video	not done	hints provided in manual, including timing to give them	4-7	45	not mentioned	Medical: acute care (ABCDE) and triage	questionnaire: (1) using room to train non-technical skills was motivating. (2) Rank top 3 non-technical skills that you used. Video: rank top 5 most used NTS	Questionnaire with questions on a 7-point Likert scale, multiple choice, and open-ended questions. Rating of video recordings of fasted and slowest team rated by 3 experts	84% (n=41)	post-training and 5 months later	(1) completely agree 73,2%/agree 24,4%/ slightly disagree 2,4%; (2) completely agree 39%/agree 39%/ slightly agree 17,1%/ completely disagree 2,4%. (3) Rank NTS; top NTS used: Gathering information 31%; exchanging information 31%; choosing, communicating, and implementing decisions 15%; prioritizing 15%; recognizing and understanding contexts 8%. Video rating experts: Gathering information 50%; e…	reaction (1) and learning (2b)			Material: €470
Virtual	Transitioning Escape Rooms to a Virtual Environment	Kutzin 2021	USA	unknown	Emergency medicine	Emergency Medicine faculty and residents	not mentioned	no	Not specifically mentioned. In abstract: introduce important teamwork and communication concepts	teamwork	Edutainment	TeamSTEPPS	Several puzzles that required participants to work on different screens with a need to communicate	not mentioned	not mentioned	not mentioned	Complex (Open + path-based)	using phone/computer to look up information, this required additional communication in team	created using Articulate Storyline: a PC based software program. Written facilitator guidebook included instructions for starting the game, the answers to the puzzles, and common pitfalls participants may encounter. All facilitator had to participate in the room prior to implementation	overview video which provided the backstory	facilitated by an experienced simulation educator. Discussion using TeamSTEPPS principles uncovered during the virtual escape room experience and linking the experience back to the clinical world	provide link to 1 participant and give hints to teams as needed. Backed up by facilitator guidebook (instructions for starting the game, the answers to the puzzles, and common pitfalls participants may encounter). Trained by completing escape room as participants	4-6	30	not mentioned	non-medical: getting combination of safe to get supplies in zombie-apocalypse	Specific questions not mentioned. See outcomes.	First groups: Survey with 4 6-point Likert questions and 1 10-point Likert question. Second group: use in a tele-simulation conference: formative feedback	n=29. % not mentioned. 4 different groups of participants. 11 groups participated (n=44-66)	post-training	First group: Engaging: 5,3/6; work as a team 5,7/6; enjoyed experience 8,5/10. Second group: engaging, enjoyed experience and neede to work collaboratively to succesfully escape	Reaction	1 participant entered and used screenshare. So participants could not work in parallel on puzzles.	not mentioned	not mentioned
	Let’s Escape Didactics: Virtual Escape Room as a Didactic Modality in Residency	Turner 2021	USA	63	emergency medicine, family medicine	Residents (interns, junior and senior), advanced care practitioner trainees, faculty member	not mentioned	yes	1. Identify the hazardous chemicals associated with house fires 2. Classify burn injury according to depth, extent and severity based on established standards 3. Recall the actions to take in response to fire emergencies (R.A.C.E. and P.A.S.S. acronyms) 4. Recall key laboratory features of cyanide and carbon monoxide poisonings 5. Identify appropriate management strategies for smoke inhalation in…	both	not mentioned	not mentioned	not mentioned	not mentioned	not mentioned	1-1,25hr. 30 minute presentation on knowledge on burns assessment/treatment after virtual escape room	Linear	Team members must communicate and use each other's knowledge and resourcefulness to arrive at solutions to each challenge. Participants must utilize task-switching skills to pay attention to comments made by team members while looking up information, complete tasks and activities whole communicating new solutions or hints during the exercise, and actively communicate with team members while analy…	The website Deck.Toys was utilized to formulate the escape room	PowerPoint introduction (10min)	5 minutes. During this time, you can ask “How was the experience? What went well? What did not?”	Separate attendees into groups. Rotate through each small group to answer technical questions, ensure participants are following rules, and to observe team dynamics for feedback	4-6	15	1-1,25	Medical: burns	(1) Overall, I enjoyed the virtual escape room activity; (2) I found this format fun; (3) This format was stressful; (4) The challenges in the game were interesting to me; (5) The virtual room was interactive; (6)The virtual room was engaging; (7) The escape room encouraged use of collaboration skills; (8) The escape room encouraged use of communication skills; (9) The escape room encouraged use …	17-item survey using Likert-scale questions	29% (18/63)	post-training	(1) 89% (n=16/18) enjoyed the virtual escape room. (2) 94% (17/18) rated activity as fun. (3) 39% (n=5/18) rated activity as stressful. (4-6) 94% (n=17/18) rated challenges as interesting, engaging, and interactive. (7) 94% (n=17/18) agreed or strongly agreed the escape room encouraged collaboration. (8) 89% (n=16/18) rated that communication skills were encouraged. (9-10) Greater than two thirds…	Reaction	can be played by clicking on link. Article is basically guidebook for set up	1-5hr	not mentioned
N/A=not applicable
Other
		Morrell 2020 (soft)	USA	8																							conventional content analysis, including both an initial inductive approach and then a deductive analysis on transcripts of focus groups	2 focus groups of 4 students	14% (8/57)	not mentioned	overarching themes identified: 1) learner characteristics, 2) game characteristics, 3) learning outcomes, and 4) soft skills and implications for future professional practice. Participants noted three main categories of soft skills that were addressed through the activity: 1) confidence, 2) critical thinking, 3) teamwork	Learning (2a)
		Morell 2020 (escape)	USA	4																							qualitative analysis of the focus group discussion through a structured review and coding of focus group transcripts	1 focus group of 4 students	N=4 in focus group	2 weeks after escape room	Four key themes emerged: 1) logistics of the Learning Activity, 2) Cognitive Learning, 3) Team Learning, 4) Professional Practice Skills	Learning (2a)	3 measures: pre/post knowledge test. Perception scale (did they like it and think they learned; no team questions. Focus group

## Sheet: MERSQI
Domain:		Study design	sampling		type of data	Validity evidence for evaluation instrument scores			Data analysis		Outcome
item	author		Institutions	response rate		Content	Internal structure	Relationship to other variables	Appropriate	Complexity/ sophistication		Total score	remarks
	Abensur Vuillaume 2021												N/A as it is not an interventional study
	Borck 2022	1	0.5	1.5	1	0	0	0	0	1	1	6	self made short questionnaire asking for confidence in skills and naming most important topic they learned about
	Daniel 2021	1	0.5	1.5	1	1	0	0	1	1	1	8
	Gomez-Urquiza 2022	1	0.5	1.5	1	0	0	0	1	1	1	7	printed self-administered ad-hoc questionnaire. Survey mentioned in tekst
	Kutzin 2019	1	0.5	1.5	1	0	0	0	1	1	1	7	specific survey questions not mentioned, only outcomes of Likert scale and general remarks on open ended question: what did you learn
	Podlog 2020	1	0.5	1.5	1	0	0	0	1	1	1	7	anonymous survey. Specific questions not mentioned
	Rosenkrantz 2019	1	0.5	1	1	0	0	0	1	1	1	6.5
	Sanders 2020	1	0.5	1.5	1	0	0	0	0	1	1	6
												0
Students	Holland 2023	1	1	1.5	3	1	0	0	1	2	1.5	12
	Morrell 2021											0	N/A as it is not an interventional study. Is related to interventional study (Morrell soft) and escape generational gap, see data
	Morrell 2020 (soft)	1	0.5	0.5	3	1	0	0	1	1	1.5	9.5	related to other Morrell
	Morrell 2020 (escape)	1	0.5	0.5	3	1	0	0	1	1	1.5	9.5	related to other Morrell scoring only for part on teamwork.
	Rosenkrantz 2019	1	0.5	1.5	3	0	0	0	1	1	1.5	9.5
Virtual	Kutzin 2021	1	0.5	0.5	1	0	0	0	1	1	1	6
	Turner 2021	1	0.5	0.5	1	1	0	0	1	1	1	7
												0
												0
												0
												0
												0
												0
												0
												0
												0
												0
												0
												0
												0
												0
												0
												0
												0
												0
												0

## Sheet: MERSQI selection list 
MERSQI selection list
Study-design	Sampling	type of date	validity evidence	D.A.: appropriate	D.A: complexity	Outcome
1	N/A	1	N/A	0	1	1
1.5	0.5	3	0	1	2	1.5
2	1		1			2
3	1.5					3
